# Supplementary material for: A Note on Some Health-Related Outcomes in Small Ruminant Farms with Common Grazing with Wildlife Ruminants
Source: Animals (Basel). 2025 Dec 12;15(24):3579. doi: 10.3390/ani15243579 (PMC12729670; doi:10.3390/ani15243579)
Supplement: Supplementary file 1 [file animals-15-03579-s001.zip]

Archive with 1 entries (1 files):
- animals-4037964-supplementary.pdf
